# Supplementary material for: Biological Models of the Lower Human Airways—Challenges and Special Requirements of Human 3D Barrier Models for Biomedical Research
Source: Pharmaceutics. 2021 Dec 8;13(12):2115. doi: 10.3390/pharmaceutics13122115 (PMC8707984; doi:10.3390/pharmaceutics13122115)
Supplement: Supplementary file 1 [file pharmaceutics-13-02115-s001.zip]

Archive with 1 entries (1 files):
- pharmaceutics-1372882-supplementary.pdf
